# Supplementary material for: A Comparison of Meeting Physical Activity and Screen Time Recommendations between Canadian Youth Living in Rural and Urban Communities: A Nationally Representative Cross-Sectional Analysis
Source: Int J Environ Res Public Health. 2022 Apr 6;19(7):4394. doi: 10.3390/ijerph19074394 (PMC8998429; doi:10.3390/ijerph19074394)
Supplement: Supplementary file 1 [file ijerph-19-04394-s001.zip]

Archive with 1 entries (1 files):
- ijerph-1631705-supplementary.pdf
